# Supplementary material for: Bacteria and Competing Herbivores Weaken Top–Down and Bottom–Up Aphid Suppression
Source: Front Plant Sci. 2018 Sep 3;9:1239. doi: 10.3389/fpls.2018.01239 (PMC6129616; doi:10.3389/fpls.2018.01239)
Supplement: TABLE S1 — Soil nutrient and microbial data, insect counts on broccoli plants, and site locations where soil samples were collected in April 2016 for a common garden experiment. [file Table_1.XLSX]

## Sheet: insect means and soil data
		means of insect counts		foliar nutrients			soil nutrients														other soil characteristics						soil bacterial community indices
farm.id	caterpillar.treatment	aphids	proportion.mummy	percent.C	percent.N	C.N	P	K	Boron	Zinc	Mn	Copper	Fe	Ca	Mg	Na	Ammonium	Nitrate	Sulfate	total.N	organic.matter	Cation.exchance	Solvita	Microbe.biomass	N.mineralization	pH	microbe.richness	Chao1	se.chao1	Shannon	Simpson	InvSimpson	Fisher	microbe.evenness	bacillus.relative abundance	pseudomonas.relative abundance
AF	cat	99.5	0.0459243	42.265	0.654	64.6254	98	1142	0.51	5.7	5.2	1.3	48	14.2	4.3	0.2	3.5	74.4	25	369	6.1	21.6	113	2528	386	6.7	1263	1267.13	2.8438	6.48309	0.997303	370.756	252.204	0.907838	0.0584407	0.0149802
BO	cat	25.375	0.0826923	41.483	0.52	79.775	99	191	0.16	1.3	2.3	0.3	33	9.8	1.8	0.13	5.7	8.3	6	152	5.4	18	75.6	1683	253	6.5	1081	1083.39	2.21845	6.34015	0.996367	275.281	207.888	0.907598	0.0535664	0.00617583
EM	cat	33.625	0.00581395	41.139	0.631	65.1965	90	864	0.077	8	13	1.1	143	11.6	3.3	0.16	2.5	20.8	37	195	7.7	19.3	98.1	2191	333	6.1	1461	1469.46	4.4879	6.70669	0.997589	414.844	302.691	0.920379	0.0530305	0.00418527
FB	cat	12.125	0	41.802	0.504	82.9405	23	491	0.38	1.9	1.8	0.7	29	8.8	2.6	0.12	1.3	21.8	11	127	2.7	11.4	24.2	521	70	7	931	931.938	1.30304	6.27891	0.996946	327.415	172.953	0.918472	0.0449662	0.00296032
FS	cat	58.875	0.0294745	41.637	0.993	41.9305	225	1050	0.88	15.9	4.3	1.1	36	14.7	4.2	0.25	3.7	109	55	481	8.6	24.2	66.7	1481	221	6.9	1528	1545.75	6.92731	6.69269	0.997818	458.226	320.291	0.912841	0.0441495	0.00740079
GN	cat	101.625	0.00564682	42.734	1.135	37.6511	143	505	0.41	6.7	2.8	0.6	19	11.3	1.8	0.13	33.3	101.7	38	536	5.2	15.1	65.7	1459	218	6.9	1352	1354.69	2.22415	6.64563	0.997623	420.645	274.611	0.921808	0.0394794	0.0256476
HR	cat	19.875	0	40.78	0.596	68.4228	59	1137	1.63	28.7	3	3	20	24.8	5.9	0.1	0.3	23.5	8	202	9.7	33.9	107	2392	365	7.3	1093	1096.25	2.62071	6.2347	0.995974	248.383	210.746	0.891094	0.0354217	0.00653311
MC	cat	13.5	0	41.407	0.728	56.8777	95	625	4.29	10.2	5.4	1	133	7.7	1.6	0.15	3.5	26.1	24	215	7	12.6	98.1	2191	333	5.8	1125	1126.09	1.31262	6.39167	0.996639	297.57	218.413	0.909777	0.0330228	0.00704351
OF	cat	158	0.0175423	41.315	0.652	63.3666	95	1958	0.8	2.7	6.6	1.3	77	11.1	2.7	0.31	2	3.1	11	136	6.9	19.3	90.2	2013	305	6.8	1319	1356.81	11.1024	5.97856	0.991885	123.232	266.248	0.832132	0.0327932	0.000510399
PF	cat	47.75	0.028296	43.133	1.717	25.1211	89	688	0.68	14.8	6.8	2.5	49	14.1	2.9	0.22	375	91.6	90	1613	15.1	30	128	2867	440	5.9	1188	1195.23	4.26424	6.44024	0.996892	321.742	233.693	0.909635	0.0278933	0.00444047
PP	cat	18.625	0.0865602	41.234	0.471	87.5456	120	988	0.5	5.5	9.4	2.3	63	10.4	3.2	0.26	9.8	46.9	55	285	5.2	19	52.3	1156	170	5.9	1303	1325.5	8.93151	6.5078	0.997258	364.683	262.216	0.907336	0.0265408	0.00714559
RB	cat	81.375	0.0293629	41.669	0.662	62.9441	113	1353	0.75	5.5	13.7	1.5	136	9.1	2.5	0.14	7.3	25	15	223	7.9	22.4	98.1	2191	333	5.9	910	914.4	3.55773	6.15181	0.995832	239.952	168.182	0.902893	0.0225597	0.0169963
RW	cat	40.25	0.0292816	41.778	0.696	60.0259	58	611	1.01	5.2	7.3	1.2	63	12.9	2.5	0.26	2.9	101.3	33	453	8.4	24.2	86.3	1924	291	6.4	1279	1285.18	4.38185	6.66121	0.997992	498.116	256.198	0.931139	0.0222789	0.00597167
SF	cat	12.625	0.136364	41.875	0.706	59.313	99	989	0.52	5.7	3.3	0.5	44	8.8	2.2	0.07	2.4	6.3	8	117	4.5	12.1	74.6	1660	250	7.3	1156	1158	2.05346	6.54478	0.997786	451.731	225.901	0.92798	0.0201353	0.0126834
SP	cat	29.875	0.0412393	39.468	0.526	75.0342	62	601	0.61	5.2	1.2	0.5	28	18.1	5.2	0.09	2.8	28.4	11	220	11.5	23.9	59.7	1323	197	7.6	1301	1307.84	4.07093	6.61857	0.99778	450.52	261.713	0.922978	0.0181447	0.00898303
SW	cat	94.5	0.0278922	40.528	0.53	76.4679	59	761	0.3	2.2	3.4	0.4	39	7.9	2.2	0.04	3.3	8.5	5	158	6.5	13.2	74.6	1660	250	6.7	1154	1159.88	3.91402	6.37994	0.996286	269.288	225.416	0.904829	0.015363	0.00326656
UE	cat	19.875	0	41.245	0.625	65.992	60	770	0.43	4	1.1	0.9	17	8.3	1.9	0.11	1.7	10.7	5	80	2.1	11.5	15.4	322	39	7.4	1091	1091.97	1.23758	6.40703	0.997151	350.969	210.269	0.915964	0.010846	0.00806431
VF	cat	19.25	0.0104167	40.965	0.663	61.7873	40	634	1.06	1.4	20.4	1.5	216	6.1	1.7	0.14	3.6	18.2	77	146	3.8	16.3	132	2957	454	5.1	894	899.667	3.79122	5.90494	0.994065	168.497	164.567	0.868923	0.0101825	0.00349624
VV	cat	22.875	0.0357143	42.337	0.56	75.6018	60	643	0.49	1	5.4	0.7	103	4.9	1.1	0.06	6.4	19.3	12	172	4.5	15	94.2	2103	319	5.6	909	912	2.75151	6.18762	0.995387	216.761	167.955	0.908295	0.0101314	0.00387904
WSU	cat	67.125	0.0615286	40.963	0.895	45.7687	162	1800	0.97	14.1	9.7	2	129	16.4	3.4	0.08	5.6	39.8	15	265	10	25.7	69.7	1549	232	6	1405	1420.05	6.3511	6.48955	0.996888	321.35	288.178	0.895384	0.00604823	0.00558887
AF	no.cat	59.125	0.0105738	42.265	0.654	64.6254	98	1142	0.51	5.7	5.2	1.3	48	14.2	4.3	0.2	3.5	74.4	25	369	6.1	21.6	113	2528	386		1263	1267.13	2.8438	6.48309	0.997303	370.756	252.204	0.907838	0.0584407	0.0149802
BO	no.cat	27	0.0633229	41.483	0.52	79.775	99	191	0.16	1.3	2.3	0.3	33	9.8	1.8	0.13	5.7	8.3	6	152	5.4	18	75.6	1683	253		1081	1083.39	2.21845	6.34015	0.996367	275.281	207.888	0.907598	0.0535664	0.00617583
EM	no.cat	39	0.0356477	41.139	0.631	65.1965	90	864	0.077	8	13	1.1	143	11.6	3.3	0.16	2.5	20.8	37	195	7.7	19.3	98.1	2191	333		1461	1469.46	4.4879	6.70669	0.997589	414.844	302.691	0.920379	0.0530305	0.00418527
FB	no.cat	20.375	0	41.802	0.504	82.9405	23	491	0.38	1.9	1.8	0.7	29	8.8	2.6	0.12	1.3	21.8	11	127	2.7	11.4	24.2	521	70		931	931.938	1.30304	6.27891	0.996946	327.415	172.953	0.918472	0.0449662	0.00296032
FS	no.cat	54.5	0.0146259	41.637	0.993	41.9305	225	1050	0.88	15.9	4.3	1.1	36	14.7	4.2	0.25	3.7	109	55	481	8.6	24.2	66.7	1481	221		1528	1545.75	6.92731	6.69269	0.997818	458.226	320.291	0.912841	0.0441495	0.00740079
GN	no.cat	116.625	0.0652665	42.734	1.135	37.6511	143	505	0.41	6.7	2.8	0.6	19	11.3	1.8	0.13	33.3	101.7	38	536	5.2	15.1	65.7	1459	218		1352	1354.69	2.22415	6.64563	0.997623	420.645	274.611	0.921808	0.0394794	0.0256476
HR	no.cat	18.625	0.0125	40.78	0.596	68.4228	59	1137	1.63	28.7	3	3	20	24.8	5.9	0.1	0.3	23.5	8	202	9.7	33.9	107	2392	365		1093	1096.25	2.62071	6.2347	0.995974	248.383	210.746	0.891094	0.0354217	0.00653311
MC	no.cat	43	0.0698524	41.407	0.728	56.8777	95	625	4.29	10.2	5.4	1	133	7.7	1.6	0.15	3.5	26.1	24	215	7	12.6	98.1	2191	333		1125	1126.09	1.31262	6.39167	0.996639	297.57	218.413	0.909777	0.0330228	0.00704351
OF	no.cat	19	0.0869231	41.315	0.652	63.3666	95	1958	0.8	2.7	6.6	1.3	77	11.1	2.7	0.31	2	3.1	11	136	6.9	19.3	90.2	2013	305		1319	1356.81	11.1024	5.97856	0.991885	123.232	266.248	0.832132	0.0327932	0.000510399
PF	no.cat	21.625	0.0241935	43.133	1.717	25.1211	89	688	0.68	14.8	6.8	2.5	49	14.1	2.9	0.22	375	91.6	90	1613	15.1	30	128	2867	440		1188	1195.23	4.26424	6.44024	0.996892	321.742	233.693	0.909635	0.0278933	0.00444047
PP	no.cat	65.25	0.109378	41.234	0.471	87.5456	120	988	0.5	5.5	9.4	2.3	63	10.4	3.2	0.26	9.8	46.9	55	285	5.2	19	52.3	1156	170		1303	1325.5	8.93151	6.5078	0.997258	364.683	262.216	0.907336	0.0265408	0.00714559
RB	no.cat	49.5	0.0458411	41.669	0.662	62.9441	113	1353	0.75	5.5	13.7	1.5	136	9.1	2.5	0.14	7.3	25	15	223	7.9	22.4	98.1	2191	333		910	914.4	3.55773	6.15181	0.995832	239.952	168.182	0.902893	0.0225597	0.0169963
RW	no.cat	17.625	0.0486111	41.778	0.696	60.0259	58	611	1.01	5.2	7.3	1.2	63	12.9	2.5	0.26	2.9	101.3	33	453	8.4	24.2	86.3	1924	291		1279	1285.18	4.38185	6.66121	0.997992	498.116	256.198	0.931139	0.0222789	0.00597167
SF	no.cat	13.25	0.08125	41.875	0.706	59.313	99	989	0.52	5.7	3.3	0.5	44	8.8	2.2	0.07	2.4	6.3	8	117	4.5	12.1	74.6	1660	250		1156	1158	2.05346	6.54478	0.997786	451.731	225.901	0.92798	0.0201353	0.0126834
SP	no.cat	8.875	0	39.468	0.526	75.0342	62	601	0.61	5.2	1.2	0.5	28	18.1	5.2	0.09	2.8	28.4	11	220	11.5	23.9	59.7	1323	197		1301	1307.84	4.07093	6.61857	0.99778	450.52	261.713	0.922978	0.0181447	0.00898303
SW	no.cat	11.125	0.28125	40.528	0.53	76.4679	59	761	0.3	2.2	3.4	0.4	39	7.9	2.2	0.04	3.3	8.5	5	158	6.5	13.2	74.6	1660	250		1154	1159.88	3.91402	6.37994	0.996286	269.288	225.416	0.904829	0.015363	0.00326656
UE	no.cat	25	0.125	41.245	0.625	65.992	60	770	0.43	4	1.1	0.9	17	8.3	1.9	0.11	1.7	10.7	5	80	2.1	11.5	15.4	322	39		1091	1091.97	1.23758	6.40703	0.997151	350.969	210.269	0.915964	0.010846	0.00806431
VF	no.cat	25.75	0.0463545	40.965	0.663	61.7873	40	634	1.06	1.4	20.4	1.5	216	6.1	1.7	0.14	3.6	18.2	77	146	3.8	16.3	132	2957	454		894	899.667	3.79122	5.90494	0.994065	168.497	164.567	0.868923	0.0101825	0.00349624
VV	no.cat	9.625	0.25	42.337	0.56	75.6018	60	643	0.49	1	5.4	0.7	103	4.9	1.1	0.06	6.4	19.3	12	172	4.5	15	94.2	2103	319		909	912	2.75151	6.18762	0.995387	216.761	167.955	0.908295	0.0101314	0.00387904
WSU	no.cat	40.125	0.0853195	40.963	0.895	45.7687	162	1800	0.97	14.1	9.7	2	129	16.4	3.4	0.08	5.6	39.8	15	265	10	25.7	69.7	1549	232		1405	1420.05	6.3511	6.48955	0.996888	321.35	288.178	0.895384	0.00604823	0.00558887

## Sheet: aphid.counts
plant.id	farm	caterpillar	aphids	mummies	date	day no	prop.mummy
26	SP	no.cat	3		2016-06-06	5
17	SW	no.cat	3		2016-06-06	5
22	MC	cat	3		2016-06-06	5
5	SW	cat	3		2016-06-06	5
11	SF	no.cat	4		2016-06-06	5
19	RW	cat	4		2016-06-06	5
20	AF	cat	5		2016-06-06	5
4	FS	no.cat	5		2016-06-06	5
23	FS	cat	6		2016-06-06	5
3	GN	cat	6		2016-06-06	5
1	VV	no.cat	7		2016-06-06	5
29	HR	no.cat	8		2016-06-06	5
15	HR	cat	9		2016-06-06	5
24	RB	cat	10		2016-06-06	5
36	SP	cat	14		2016-06-06	5
39	PP	no.cat	14		2016-06-06	5
30	UE	cat	15		2016-06-06	5
25	BO	no.cat	15		2016-06-06	5
14	FB	cat	16		2016-06-06	5
6	SF	cat	16		2016-06-06	5
38	RB	no.cat	16		2016-06-06	5
8	PP	cat	17		2016-06-06	5
16	VF	cat	18		2016-06-06	5
9	VV	cat	20		2016-06-06	5
10	RW	no.cat	21		2016-06-06	5
32	OF	no.cat	22		2016-06-06	5
33	FB	no.cat	23		2016-06-06	5
31	GN	no.cat	25		2016-06-06	5
40	MC	no.cat	25		2016-06-06	5
37	WSU	cat	26		2016-06-06	5
12	PF	no.cat	28		2016-06-06	5
7	VF	no.cat	29		2016-06-06	5
21	EM	cat	30		2016-06-06	5
2	OF	cat	30		2016-06-06	5
18	UE	no.cat	30		2016-06-06	5
13	AF	no.cat	32		2016-06-06	5
27	WSU	no.cat	34		2016-06-06	5
34	PF	cat	50		2016-06-06	5
35	EM	no.cat	60		2016-06-06	5
28	BO	cat	83		2016-06-06	5
4	FS	no.cat	3		2016-06-10	9
6	SF	cat	8		2016-06-10	9
12	PF	no.cat	10		2016-06-10	9
8	PP	cat	14		2016-06-10	9
1	VV	no.cat	14		2016-06-10	9
3	GN	cat	15		2016-06-10	9
19	RW	cat	16		2016-06-10	9
7	VF	no.cat	16		2016-06-10	9
10	RW	no.cat	17		2016-06-10	9
16	VF	cat	18		2016-06-10	9
29	HR	no.cat	18		2016-06-10	9
39	PP	no.cat	18		2016-06-10	9
15	HR	cat	19		2016-06-10	9
22	MC	cat	20		2016-06-10	9
28	BO	cat	21		2016-06-10	9
23	FS	cat	21		2016-06-10	9
17	SW	no.cat	21		2016-06-10	9
26	SP	no.cat	24		2016-06-10	9
24	RB	cat	26		2016-06-10	9
13	AF	no.cat	26		2016-06-10	9
20	AF	cat	27		2016-06-10	9
11	SF	no.cat	28		2016-06-10	9
37	WSU	cat	29		2016-06-10	9
14	FB	cat	30		2016-06-10	9
25	BO	no.cat	30		2016-06-10	9
32	OF	no.cat	32		2016-06-10	9
35	EM	no.cat	34		2016-06-10	9
2	OF	cat	35		2016-06-10	9
9	VV	cat	35		2016-06-10	9
5	SW	cat	37		2016-06-10	9
40	MC	no.cat	39		2016-06-10	9
36	SP	cat	41		2016-06-10	9
33	FB	no.cat	41		2016-06-10	9
21	EM	cat	42		2016-06-10	9
30	UE	cat	45		2016-06-10	9
31	GN	no.cat	45		2016-06-10	9
38	RB	no.cat	46		2016-06-10	9
27	WSU	no.cat	48		2016-06-10	9
18	UE	no.cat	50		2016-06-10	9
34	PF	cat	90		2016-06-10	9
4	FS	no.cat	4		2016-06-14	13
7	VF	no.cat	7		2016-06-14	13
22	MC	cat	7		2016-06-14	13
3	GN	cat	8		2016-06-14	13
36	SP	cat	8		2016-06-14	13
28	BO	cat	10		2016-06-14	13
6	SF	cat	10		2016-06-14	13
25	BO	no.cat	12		2016-06-14	13
1	VV	no.cat	12		2016-06-14	13
20	AF	cat	17		2016-06-14	13
8	PP	cat	17		2016-06-14	13
26	SP	no.cat	18		2016-06-14	13
16	VF	cat	19		2016-06-14	13
10	RW	no.cat	19		2016-06-14	13
14	FB	cat	20		2016-06-14	13
17	SW	no.cat	20		2016-06-14	13
15	HR	cat	21		2016-06-14	13
29	HR	no.cat	22		2016-06-14	13
19	RW	cat	25		2016-06-14	13
37	WSU	cat	25		2016-06-14	13
40	MC	no.cat	25		2016-06-14	13
11	SF	no.cat	25		2016-06-14	13
12	PF	no.cat	26		2016-06-14	13
23	FS	cat	29		2016-06-14	13
9	VV	cat	30		2016-06-14	13
32	OF	no.cat	30		2016-06-14	13
13	AF	no.cat	36		2016-06-14	13
33	FB	no.cat	37		2016-06-14	13
39	PP	no.cat	38		2016-06-14	13
24	RB	cat	41		2016-06-14	13
30	UE	cat	43		2016-06-14	13
2	OF	cat	45		2016-06-14	13
21	EM	cat	46		2016-06-14	13
5	SW	cat	47		2016-06-14	13
31	GN	no.cat	50		2016-06-14	13
35	EM	no.cat	56		2016-06-14	13
38	RB	no.cat	62		2016-06-14	13
18	UE	no.cat	65		2016-06-14	13
34	PF	cat	70		2016-06-14	13
27	WSU	no.cat	73		2016-06-14	13
4	FS	no.cat	1		2016-06-18	17
26	SP	no.cat	2		2016-06-18	17
30	UE	cat	4		2016-06-18	17
32	OF	no.cat	6		2016-06-18	17
3	GN	cat	6		2016-06-18	17
28	BO	cat	7		2016-06-18	17
20	AF	cat	8		2016-06-18	17
16	VF	cat	8		2016-06-18	17
10	RW	no.cat	9		2016-06-18	17
17	SW	no.cat	10		2016-06-18	17
6	SF	cat	10		2016-06-18	17
11	SF	no.cat	11		2016-06-18	17
15	HR	cat	11		2016-06-18	17
36	SP	cat	11		2016-06-18	17
1	VV	no.cat	12		2016-06-18	17
14	FB	cat	12		2016-06-18	17
22	MC	cat	12		2016-06-18	17
8	PP	cat	14		2016-06-18	17
12	PF	no.cat	16		2016-06-18	17
29	HR	no.cat	17		2016-06-18	17
9	VV	cat	17		2016-06-18	17
7	VF	no.cat	18		2016-06-18	17
23	FS	cat	19		2016-06-18	17
33	FB	no.cat	20		2016-06-18	17
40	MC	no.cat	20		2016-06-18	17
25	BO	no.cat	21		2016-06-18	17
18	UE	no.cat	23		2016-06-18	17
19	RW	cat	24		2016-06-18	17
39	PP	no.cat	27		2016-06-18	17
21	EM	cat	30		2016-06-18	17
13	AF	no.cat	30		2016-06-18	17
2	OF	cat	37		2016-06-18	17
37	WSU	cat	37		2016-06-18	17
27	WSU	no.cat	40		2016-06-18	17
35	EM	no.cat	42		2016-06-18	17
24	RB	cat	45		2016-06-18	17
34	PF	cat	47		2016-06-18	17
31	GN	no.cat	48		2016-06-18	17
38	RB	no.cat	48		2016-06-18	17
5	SW	cat	53		2016-06-18	17
22	MC	cat	0	0	2016-06-22	21
26	SP	no.cat	1	0	2016-06-22	21	0
4	FS	no.cat	3	0	2016-06-22	21	0
36	SP	cat	3	0	2016-06-22	21	0
11	SF	no.cat	4	1	2016-06-22	21	0.2
10	RW	no.cat	5	0	2016-06-22	21	0
30	UE	cat	6	0	2016-06-22	21	0
17	SW	no.cat	7	1	2016-06-22	21	0.125
15	HR	cat	10	0	2016-06-22	21	0
8	PP	cat	10	3	2016-06-22	21	0.230769
14	FB	cat	11	0	2016-06-22	21	0
18	UE	no.cat	12	0	2016-06-22	21	0
1	VV	no.cat	12	0	2016-06-22	21	0
6	SF	cat	14	0	2016-06-22	21	0
25	BO	no.cat	16	0	2016-06-22	21	0
40	MC	no.cat	16	0	2016-06-22	21	0
7	VF	no.cat	17	0	2016-06-22	21	0
28	BO	cat	19	0	2016-06-22	21	0
33	FB	no.cat	20	0	2016-06-22	21	0
9	VV	cat	22	0	2016-06-22	21	0
16	VF	cat	23	0	2016-06-22	21	0
32	OF	no.cat	24	1	2016-06-22	21	0.04
20	AF	cat	25	0	2016-06-22	21	0
3	GN	cat	25	0	2016-06-22	21	0
12	PF	no.cat	32	0	2016-06-22	21	0
21	EM	cat	34	0	2016-06-22	21	0
38	RB	no.cat	37	1	2016-06-22	21	0.0263158
35	EM	no.cat	38	0	2016-06-22	21	0
34	PF	cat	40	0	2016-06-22	21	0
13	AF	no.cat	41	0	2016-06-22	21	0
29	HR	no.cat	44	0	2016-06-22	21	0
31	GN	no.cat	48	1	2016-06-22	21	0.0204082
39	PP	no.cat	55	0	2016-06-22	21	0
2	OF	cat	64	0	2016-06-22	21	0
5	SW	cat	65	0	2016-06-22	21	0
24	RB	cat	66	3	2016-06-22	21	0.0434783
19	RW	cat	66	0	2016-06-22	21	0
23	FS	cat	72	0	2016-06-22	21	0
27	WSU	no.cat	76	3	2016-06-22	21	0.0379747
37	WSU	cat	108	1	2016-06-22	21	0.00917431
17	SW	no.cat	0	2	2016-06-29	28	1
14	FB	cat	0	0	2016-06-29	28
18	UE	no.cat	1	1	2016-06-29	28	0.5
26	SP	no.cat	2	0	2016-06-29	28	0
30	UE	cat	2	0	2016-06-29	28	0
11	SF	no.cat	6	0	2016-06-29	28	0
27	WSU	no.cat	7	2	2016-06-29	28	0.222222
1	VV	no.cat	8	0	2016-06-29	28	0
32	OF	no.cat	9	4	2016-06-29	28	0.307692
34	PF	cat	9	0	2016-06-29	28	0
33	FB	no.cat	10	0	2016-06-29	28	0
15	HR	cat	12	0	2016-06-29	28	0
12	PF	no.cat	14	0	2016-06-29	28	0
6	SF	cat	15	0	2016-06-29	28	0
16	VF	cat	16	0	2016-06-29	28	0
29	HR	no.cat	18	0	2016-06-29	28	0
25	BO	no.cat	19	0	2016-06-29	28	0
28	BO	cat	20	6	2016-06-29	28	0.230769
9	VV	cat	20	0	2016-06-29	28	0
35	EM	no.cat	21	0	2016-06-29	28	0
4	FS	no.cat	21	0	2016-06-29	28	0
22	MC	cat	21	0	2016-06-29	28	0
10	RW	no.cat	32	0	2016-06-29	28	0
21	EM	cat	38	0	2016-06-29	28	0
39	PP	no.cat	40	20	2016-06-29	28	0.333333
7	VF	no.cat	46	1	2016-06-29	28	0.0212766
38	RB	no.cat	48	5	2016-06-29	28	0.0943396
8	PP	cat	49	4	2016-06-29	28	0.0754717
36	SP	cat	51	0	2016-06-29	28	0
3	GN	cat	103	0	2016-06-29	28	0
20	AF	cat	107	9	2016-06-29	28	0.0775862
40	MC	no.cat	107	10	2016-06-29	28	0.0854701
2	OF	cat	119	5	2016-06-29	28	0.0403226
19	RW	cat	147	2	2016-06-29	28	0.0134228
13	AF	no.cat	153	0	2016-06-29	28	0
23	FS	cat	155	9	2016-06-29	28	0.054878
31	GN	no.cat	160	20	2016-06-29	28	0.111111
37	WSU	cat	199	5	2016-06-29	28	0.0245098
5	SW	cat	203	1	2016-06-29	28	0.00490196
24	RB	cat	329	20	2016-06-29	28	0.0573066
14	FB	cat	1	0	2016-07-06	35	0
29	HR	no.cat	3	0	2016-07-06	35	0
26	SP	no.cat	3	0	2016-07-06	35	0
11	SF	no.cat	7	1	2016-07-06	35	0.125
21	EM	cat	7	0	2016-07-06	35	0
30	UE	cat	8	0	2016-07-06	35	0
34	PF	cat	11	1	2016-07-06	35	0.0833333
33	FB	no.cat	12	0	2016-07-06	35	0
1	VV	no.cat	12	0	2016-07-06	35	0
18	UE	no.cat	13	0	2016-07-06	35	0
17	SW	no.cat	14	0	2016-07-06	35	0
19	RW	cat	14	1	2016-07-06	35	0.0666667
10	RW	no.cat	16	2	2016-07-06	35	0.111111
22	MC	cat	17	0	2016-07-06	35	0
9	VV	cat	20	1	2016-07-06	35	0.047619
6	SF	cat	21	1	2016-07-06	35	0.0454545
36	SP	cat	22	4	2016-07-06	35	0.153846
16	VF	cat	23	1	2016-07-06	35	0.0416667
8	PP	cat	24	1	2016-07-06	35	0.04
32	OF	no.cat	25	0	2016-07-06	35	0
35	EM	no.cat	28	1	2016-07-06	35	0.0344828
12	PF	no.cat	28	3	2016-07-06	35	0.0967742
28	BO	cat	29	1	2016-07-06	35	0.0333333
15	HR	cat	29	0	2016-07-06	35	0
25	BO	no.cat	30	7	2016-07-06	35	0.189189
27	WSU	no.cat	34	3	2016-07-06	35	0.0810811
7	VF	no.cat	38	6	2016-07-06	35	0.136364
38	RB	no.cat	88	4	2016-07-06	35	0.0434783
37	WSU	cat	95	3	2016-07-06	35	0.0306122
4	FS	no.cat	96	2	2016-07-06	35	0.0204082
40	MC	no.cat	107	3	2016-07-06	35	0.0272727
23	FS	cat	117	1	2016-07-06	35	0.00847458
24	RB	cat	118	2	2016-07-06	35	0.0166667
13	AF	no.cat	127	1	2016-07-06	35	0.0078125
20	AF	cat	154	15	2016-07-06	35	0.0887574
5	SW	cat	161	7	2016-07-06	35	0.0416667
3	GN	cat	174	0	2016-07-06	35	0
31	GN	no.cat	180	13	2016-07-06	35	0.0673575
39	PP	no.cat	198	16	2016-07-06	35	0.0747664
2	OF	cat	261	6	2016-07-06	35	0.0224719
33	FB	no.cat	0	0	2016-07-13	42
1	VV	no.cat	0	2	2016-07-13	42	1
32	OF	no.cat	4	0	2016-07-13	42	0
8	PP	cat	4	0	2016-07-13	42	0
40	MC	no.cat	5	1	2016-07-13	42	0.166667
18	UE	no.cat	6	0	2016-07-13	42	0
14	FB	cat	7	0	2016-07-13	42	0
6	SF	cat	7	7	2016-07-13	42	0.5
27	WSU	no.cat	9	0	2016-07-13	42	0
17	SW	no.cat	14	0	2016-07-13	42	0
28	BO	cat	14	1	2016-07-13	42	0.0666667
24	RB	cat	16	0	2016-07-13	42	0
26	SP	no.cat	18	0	2016-07-13	42	0
37	WSU	cat	18	4	2016-07-13	42	0.181818
29	HR	no.cat	19	1	2016-07-13	42	0.05
12	PF	no.cat	19	0	2016-07-13	42	0
9	VV	cat	19	2	2016-07-13	42	0.0952381
11	SF	no.cat	21	0	2016-07-13	42	0
10	RW	no.cat	22	2	2016-07-13	42	0.0833333
19	RW	cat	26	1	2016-07-13	42	0.037037
13	AF	no.cat	28	1	2016-07-13	42	0.0344828
22	MC	cat	28	0	2016-07-13	42	0
16	VF	cat	29	0	2016-07-13	42	0
35	EM	no.cat	33	4	2016-07-13	42	0.108108
7	VF	no.cat	35	1	2016-07-13	42	0.0277778
30	UE	cat	36	0	2016-07-13	42	0
21	EM	cat	42	1	2016-07-13	42	0.0232558
15	HR	cat	48	0	2016-07-13	42	0
38	RB	no.cat	51	1	2016-07-13	42	0.0192308
23	FS	cat	52	3	2016-07-13	42	0.0545455
34	PF	cat	65	2	2016-07-13	42	0.0298507
25	BO	no.cat	73	5	2016-07-13	42	0.0641026
36	SP	cat	89	1	2016-07-13	42	0.0111111
39	PP	no.cat	132	4	2016-07-13	42	0.0294118
5	SW	cat	187	13	2016-07-13	42	0.065
4	FS	no.cat	303	12	2016-07-13	42	0.0380952
31	GN	no.cat	377	25	2016-07-13	42	0.0621891
20	AF	cat	453	8	2016-07-13	42	0.0173536
3	GN	cat	476	11	2016-07-13	42	0.0225873
2	OF	cat	673	5	2016-07-13	42	0.00737463

## Sheet: farm locations
Farm abbreviation	Latitude	Longitude
AF	46.7483	-116.991
BO	48.1866	-116.523
FB	47.6082	-117.609
FS	48.178	-116.855
GN	48.3686	-116.401
HR	47.6371	-117.403
MC	48.1452	-116.176
OM	46.6761	-117.339
PF	47.8162	-116.89
PP	46.877	-117.127
RB	46.9164	-117.066
RW	48.3623	-116.484
SF	47.9742	-117.521
SP	47.7104	-117.086
SW	48.0334	-117.427
UE	47.6348	-117.437
VF	46.7823	-116.981
VV	48.0858	-116.602
WSU	46.7298	-117.182
